# Supplementary material for: Response of Oral and Skin Keratinocytes to Oxidative Stress
Source: Cells. 2026 Jan 6;15(2):97. doi: 10.3390/cells15020097 (PMC12839278; doi:10.3390/cells15020097)
Supplement: Supplementary file 1 [file cells-15-00097-s001.zip]

Archive with 5 entries (5 files):
- Supplementary Figures.pptx
- Table S1-Antioxidant.csv
- Table S2-ProOxidant.csv
- Table S3-Shared up AOs in TIGK and H2O2-treated HaCaT.xlsx
- Table S4-Shared down POs in TIGK and H2O2-treated HaCaT.xlsx
