# Supplementary material for: Response of Oral and Skin Keratinocytes to Oxidative Stress
Source: Cells. 2026 Jan 6;15(2):97. doi: 10.3390/cells15020097 (PMC12839278; doi:10.3390/cells15020097)
Supplement: Supplementary file 1 [file cells-15-00097-s001.zip › Table S1-Antioxidant.csv]

Human Antioxidant
CAT
CP
GPX1
GPX2
GPX3
GPX4
GPX5
GPX6
GPX7
LPO
MPO
PRDX1
PRDX2
PRDX3
PRDX4
PRDX5
PRDX6
CCS
SOD1
SOD2
SOD3
GLRX
GLRX2
GLRX3
GLRX5
GSR
MSRA
MT1A
MT1B
MT1E
MT1F
MT1G
MT1H
MT1M
MT1X
MT2A
NXNL1
PDIA6
SEPP1
SRXN1
TXN
TXN2
TXNDC1
TXNDC10
TXNDC11
TXNDC12
TXNDC13
TXNDC14
TXNDC17
TXNDC2
TXNDC3
TXNDC4
TXNDC5
TXNDC6
TXNDC8
TXNDC9
TXNIP
TXNL1
TXNL4A
TXNL4B
TXNRD1
TXNRD2
TXNRD3
GCLC
GSTM3
GSTA4
