# Supplementary material for: Response of Oral and Skin Keratinocytes to Oxidative Stress
Source: Cells. 2026 Jan 6;15(2):97. doi: 10.3390/cells15020097 (PMC12839278; doi:10.3390/cells15020097)
Supplement: Supplementary file 1 [file cells-15-00097-s001.zip › Table S2-ProOxidant.csv]

Human ProOxidant
ACOX1																													PDHA1	PDHB	SOD2	UCP2	UCP3	GPD2
ACOX3
AOC1
AOC2
AOC3
AOX1
CYBA
CYBB
DAO
DDO
DUOX1
DUOX2
GFER
HAO1
HAO2
IL4I1
LOX
MAOA
MAOB
MPO
NCF2
NOS1
NOS2
NOS3
NOX1
NOX3
NOX4
NOX5
PAOX
PCYOX1
PIPOX
NOX2
NOX3
NOX4
NOX5
DUOX1
DUOX2
MAOB
AOC2
AOC3
NDUFA
NDUFB
NDUFS
SDHA
SDHB
SDHC
SDHD
UQCRC1
UQCRC2
CYC1
COX1
COX2
COX3
COX4
COX5
COX6
COX7
COX8
COX10
ATP5F1A
ATP5F1B
CYCS
ETFA
ETFB
ETFDH
ACO2
PDHA1
PDHB
UCP2
UCP3
GPD2
CYP1A1
CYP1A2
CYP2E1
CYP2A6
CYP2C9
CYP3A4
CYP4A11
CYP11A1
CYP19A1
CYP26A1
CYP2C19
CYP26B1
CYP4F2
MT-ND1
MT-ND2
MT-ND3
MT-ND4
MT-ND5
MT-ND6
MT-CO1
MT-CO2
MT-CO3
MT-CYB
MT-ATP6
MT-ATP8
