# Supplementary material for: Response of Oral and Skin Keratinocytes to Oxidative Stress
Source: Cells. 2026 Jan 6;15(2):97. doi: 10.3390/cells15020097 (PMC12839278; doi:10.3390/cells15020097)
Supplement: Supplementary file 1 [file cells-15-00097-s001.zip › Table S3-Shared up AOs in TIGK and H2O2-treated HaCaT.xlsx]

## Sheet: S table3-AOs elevated in TIGK a
Shared up AOs in TIGK and H₂O₂-treated HaCaT
symbol		log2FoldChange	padj																										PDHA1	PDHB	SOD2	UCP2	UCP3	GPD2
SOD1	up AOs in TIGK (HaCaT_Ctrl vs TIGK_Ctrl)	-0.460712	2.0152016344377e-07
	up AOs in H₂O₂-treated HaCaT (HaCaT_H2O2 vs Ctrl)	0.360535483382161	0.00161191934272614
PRDX2	up AOs in TIGK (HaCaT_Ctrl vs TIGK_Ctrl)	-0.754393	1.30056326630182e-35
	up AOs in H₂O₂-treated HaCaT (HaCaT_H2O2 vs Ctrl)	0.377962050090416	1.27780856026395e-05
PRDX6	up AOs in TIGK (HaCaT_Ctrl vs TIGK_Ctrl)	-0.202948	0.001493231702833
	up AOs in H₂O₂-treated HaCaT (HaCaT_H2O2 vs Ctrl)	0.318904387012495	0.000424374676661916
TXN2	up AOs in TIGK (HaCaT_Ctrl vs TIGK_Ctrl)	-0.238491	0.00113440230869097
	up AOs in H₂O₂-treated HaCaT (HaCaT_H2O2 vs Ctrl)	0.471830826701286	5.4647965659081e-07
