# Supplementary material for: Response of Oral and Skin Keratinocytes to Oxidative Stress
Source: Cells. 2026 Jan 6;15(2):97. doi: 10.3390/cells15020097 (PMC12839278; doi:10.3390/cells15020097)
Supplement: Supplementary file 1 [file cells-15-00097-s001.zip › Table S4-Shared down POs in TIGK and H2O2-treated HaCaT.xlsx]

## Sheet: S table3-AOs elevated in TIGK a
Shared down POs in TIGK and H₂O₂-treated HaCaT
symbol		log2FoldChange	padj																										PDHA1	PDHB	SOD2	UCP2	UCP3	GPD2
DUOX1	down POs in TIGK (HaCaT_Ctrl vs TIGK_Ctrl)	0.848631896961768	8.08716650373146e-25
	down POs in H₂O₂-treated HaCaT (HaCaT_H2O2 vs Ctrl)	-0.373984	2.53146891726005e-05
DUOX2	down POs in TIGK (HaCaT_Ctrl vs TIGK_Ctrl)	2.30233967196037	1.08263517721694e-23
	down POs in H₂O₂-treated HaCaT (HaCaT_H2O2 vs Ctrl)	-0.710387	0.000691899622951014
MAOA	down POs in TIGK (HaCaT_Ctrl vs TIGK_Ctrl)	0.981252979231703	4.85741941532911e-47
	down POs in H₂O₂-treated HaCaT (HaCaT_H2O2 vs Ctrl)	-0.372218	5.63563769163339e-06
CYP2E1	down POs in TIGK (HaCaT_Ctrl vs TIGK_Ctrl)	4.24539560936132	8.29517080317763e-07
	down POs in H₂O₂-treated HaCaT (HaCaT_H2O2 vs Ctrl)	-1.82035	0.00150360125592016
NOS1	down POs in TIGK (HaCaT_Ctrl vs TIGK_Ctrl)	7.12321937835938	0
	down POs in H₂O₂-treated HaCaT (HaCaT_H2O2 vs Ctrl)	-1.24542	2.42320729307311e-37
NCF2	down POs in TIGK (HaCaT_Ctrl vs TIGK_Ctrl)	2.49438378415016	1.11288505998582e-69
	down POs in H₂O₂-treated HaCaT (HaCaT_H2O2 vs Ctrl)	-0.753149	5.0488459855581e-10
CYP26B1	down POs in TIGK (HaCaT_Ctrl vs TIGK_Ctrl)	2.2323896581056	8.97768709518218e-93
	down POs in H₂O₂-treated HaCaT (HaCaT_H2O2 vs Ctrl)	-0.705503	6.8115488264028e-15
MT-ND1	down POs in TIGK (HaCaT_Ctrl vs TIGK_Ctrl)	0.383624310937976	1.48599875051015e-12
	down POs in H₂O₂-treated HaCaT (HaCaT_H2O2 vs Ctrl)	-0.898902	8.39582256041039e-46
MT-ND2	down POs in TIGK (HaCaT_Ctrl vs TIGK_Ctrl)	1.40207177243957	2.29872569242051e-147
	down POs in H₂O₂-treated HaCaT (HaCaT_H2O2 vs Ctrl)	-0.26475	0.00206891584725429
MT-ND3	down POs in TIGK (HaCaT_Ctrl vs TIGK_Ctrl)	0.991413226239807	4.14103182599358e-62
	down POs in H₂O₂-treated HaCaT (HaCaT_H2O2 vs Ctrl)	-0.262864	0.00270991279372261
MT-ND4	down POs in TIGK (HaCaT_Ctrl vs TIGK_Ctrl)	0.94292984027026	1.64612818072288e-50
	down POs in H₂O₂-treated HaCaT (HaCaT_H2O2 vs Ctrl)	-0.642257	9.47258495683686e-18
MT-ND5	down POs in TIGK (HaCaT_Ctrl vs TIGK_Ctrl)	0.602751850496697	3.87402494327173e-26
	down POs in H₂O₂-treated HaCaT (HaCaT_H2O2 vs Ctrl)	-1.53821	2.35937832248517e-143
MT-ND6	down POs in TIGK (HaCaT_Ctrl vs TIGK_Ctrl)	0.514557807373958	1.416966355041e-18
	down POs in H₂O₂-treated HaCaT (HaCaT_H2O2 vs Ctrl)	-3.131	0
MT-ATP6	down POs in TIGK (HaCaT_Ctrl vs TIGK_Ctrl)	0.927626822077154	9.29017286311098e-56
	down POs in H₂O₂-treated HaCaT (HaCaT_H2O2 vs Ctrl)	-0.208259	0.00124381628770224
MT-ATP8	down POs in TIGK (HaCaT_Ctrl vs TIGK_Ctrl)	1.41462688820429	7.02311316254634e-29
	down POs in H₂O₂-treated HaCaT (HaCaT_H2O2 vs Ctrl)	-0.603472	3.61560740321337e-06
MT-CO2	down POs in TIGK (HaCaT_Ctrl vs TIGK_Ctrl)	1.10907034527019	3.67046463448923e-95
	down POs in H₂O₂-treated HaCaT (HaCaT_H2O2 vs Ctrl)	-0.420028	1.42256399423749e-11
MT-CO3	down POs in TIGK (HaCaT_Ctrl vs TIGK_Ctrl)	0.879791549190593	5.32720576343749e-80
	down POs in H₂O₂-treated HaCaT (HaCaT_H2O2 vs Ctrl)	-0.60496	3.50984651081244e-24
MT-CYB	down POs in TIGK (HaCaT_Ctrl vs TIGK_Ctrl)	1.01552469802814	5.89110443825991e-109
	down POs in H₂O₂-treated HaCaT (HaCaT_H2O2 vs Ctrl)	-0.482604	1.43066877197981e-14
